# Supplementary material for: ChIP-seq Analysis in R (CSAR): An R package for the statistical detection of protein-bound genomic regions
Source: Plant Methods. 2011 May 9;7:11. doi: 10.1186/1746-4811-7-11 (PMC3114017; doi:10.1186/1746-4811-7-11)
Supplement: Additional file 1 — CSAR R package source. The R package source for CSAR (version 1.4.0) is included as additional file. [file 1746-4811-7-11-S1.GZ]

Archive with 42 entries (35 files):
- CSAR
- CSAR/inst
- CSAR/inst/doc
- CSAR/inst/doc/CSAR.Rnw
- CSAR/inst/doc/CSARVignette.bib
- CSAR/inst/doc/CSAR.pdf
- CSAR/data
- CSAR/data/CSAR-dataset.rda
- CSAR/DESCRIPTION
- CSAR/R
- CSAR/R/pos2Nhits.R
- CSAR/R/sigWin_chr.R
- CSAR/R/getThreshold.R
- CSAR/R/genesWithPeaks.R
- CSAR/R/distance2Genes.R
- CSAR/R/getPermutatedWinScores.R
- CSAR/R/score_chr.R
- CSAR/R/ChIPseqScore.R
- CSAR/R/loadMappedReads.R
- CSAR/R/permutatedWinScores.R
- CSAR/R/mappedReads2Nhits_chr.R
- CSAR/R/mappedReads2Nhits.R
- CSAR/R/sigWin.R
- CSAR/R/score2wig.R
- CSAR/R/LoadBinCSAR.R
- CSAR/NAMESPACE
- CSAR/man
- CSAR/man/getThreshold.Rd
- CSAR/man/mappedReads2Nhits.Rd
- CSAR/man/ChIPseqScore.Rd
- CSAR/man/sampleSEP3_test.Rd
- CSAR/man/sigWin.Rd
- CSAR/man/permutatedWinScores.Rd
- CSAR/man/score2wig.Rd
- CSAR/man/genesWithPeaks.Rd
- CSAR/man/CSAR-package.Rd
- CSAR/man/loadMappedReads.Rd
- CSAR/man/distance2Genes.Rd
- CSAR/man/getPermutatedWinScores.Rd
- CSAR/src
- CSAR/src/CSAR.h
- CSAR/src/CSAR.c
