# Supplementary material for: ChIP-seq Analysis in R (CSAR): An R package for the statistical detection of protein-bound genomic regions
Source: Plant Methods. 2011 May 9;7:11. doi: 10.1186/1746-4811-7-11 (PMC3114017; doi:10.1186/1746-4811-7-11)
Supplement: Additional file 1 — CSAR R package source. The R package source for CSAR (version 1.4.0) is included as additional file. [file 1746-4811-7-11-S1.GZ › CSAR/inst/doc/CSARVignette.bib]

% This file was created with JabRef 2.4.
% Encoding: Cp1252

@ARTICLE{Kaufmann2009,
  author = {Kaufmann, Kerstin AND Muino, Jose M AND Jauregui, Ruy AND Airoldi,
	Chiara A AND Smaczniak, Cezary AND Krajewski, Pawel AND Angenent,
	Gerco C},
  title = {Target Genes of the MADS Transcription Factor SEPALLATA3: Integration
	of Developmental and Hormonal Pathways in the $Arabidopsis$ Flower},
  journal = {PLoS Biol},
  year = {2009},
  volume = {7},
  pages = {e1000090},
  number = {4},
  month = {04},
  abstract = { <p>The key floral regulator SEPALLATA3 binds to the promoters of
	a large number of potential direct target genes to integrate different
	growth-related and hormonal pathways in flower development.</p> },
  doi = {10.1371/journal.pbio.1000090},
  publisher = {Public Library of Science},
  url = {http://dx.doi.org/10.1371%2Fjournal.pbio.1000090}
}

@ARTICLE{KaufmannAccepted,
  author = {Kaufmann, Kerstin AND Muino, Jose M AND �ster�s, Magne AND Farinelli,
	Laurent AND Krajewski,  Pawel AND Angenent, Gerco C},
  title = {Chromatin immunoprecipitation (ChIP) of plant transcription factors
	followed by sequencing (ChIP-SEQ) or hybridization to whole genome
	arrays (ChIP-CHIP)},
  journal = {Nature Protocols},
  year = {(accepted)},
  owner = {muino001},
  timestamp = {2009.11.22}
}

@ARTICLE{MuinoSubmitted,
  author = {Muino, Jose M AND Kaufmann, Kerstin AND van Ham, Roeland C AND Angenent,
	Gerco C AND Krajewski, P},
  title = {Plant ChIP-seq Analyzer: An R package for the statistical detection
	of protein-bound genomic regions},
  year = {(submitted)},
  owner = {muino001},
  timestamp = {2009.11.22}
}
