# Supplementary material for: ChIP-seq Analysis in R (CSAR): An R package for the statistical detection of protein-bound genomic regions
Source: Plant Methods. 2011 May 9;7:11. doi: 10.1186/1746-4811-7-11 (PMC3114017; doi:10.1186/1746-4811-7-11)
Supplement: Additional file 1 — CSAR R package source. The R package source for CSAR (version 1.4.0) is included as additional file. [file 1746-4811-7-11-S1.GZ › CSAR/DESCRIPTION]

Package: CSAR
Type: Package
Title: Statistical tools for the analysis of ChIP-seq data
Version: 1.4.0
Date: 2009-11-09
Author: Jose M Muino
Description: Statistical tools for ChIP-seq data analysis. The package includes the statistical  method described in Kaufmann et al. (2009) PLoS Biology: 7(4):e1000090. Briefly, Taking the average DNA fragment size subjected to sequencing into account, the software calculates genomic single-nucleotide read-enrichment values. After normalization, sample and control are compared using a test based on the Poisson distribution. Test statistic thresholds to control the false discovery rate are obtained through random permutation.
Depends: R(>= 2.6.0)
Maintainer: Jose M Muino <jose.muino@wur.nl>
Suggests: ShortRead, Biostrings
Imports: stats, utils
License: Artistic-2.0
biocViews: ChIPseq,Transcription,Genetics
LazyLoad: yes
LazyData: yes
Packaged: 2011-03-16 10:38:28 UTC; jm
