# Supplementary material for: ChIP-seq Analysis in R (CSAR): An R package for the statistical detection of protein-bound genomic regions
Source: Plant Methods. 2011 May 9;7:11. doi: 10.1186/1746-4811-7-11 (PMC3114017; doi:10.1186/1746-4811-7-11)
Supplement: Additional file 1 — CSAR R package source. The R package source for CSAR (version 1.4.0) is included as additional file. [file 1746-4811-7-11-S1.GZ › CSAR/R/pos2Nhits.R]

`pos2Nhits` <-
function(input,w=300L,l){
input<-input[input>=1L & input+w<=l]
lq=length(input)
Nhits<-rep.int(0L,l)
Nhits<-.C("pos2Nhits", pos =as.integer(input),lpos=as.integer(lq), Nhits=as.integer(Nhits),w=as.integer(w),l=as.integer(l), PACKAGE="CSAR" )$Nhits
rm(input,lq);gc(verbose=FALSE)
return(Nhits)
}
