# Supplementary material for: ChIP-seq Analysis in R (CSAR): An R package for the statistical detection of protein-bound genomic regions
Source: Plant Methods. 2011 May 9;7:11. doi: 10.1186/1746-4811-7-11 (PMC3114017; doi:10.1186/1746-4811-7-11)
Supplement: Additional file 1 — CSAR R package source. The R package source for CSAR (version 1.4.0) is included as additional file. [file 1746-4811-7-11-S1.GZ › CSAR/R/sigWin_chr.R]

`sigWin_chr` <-
function(count,t,g){
pos=(1:length(count))[(count>t)];
;gc(verbose=FALSE)
start<-pos[c(TRUE,(pos[-1]-pos[-length(pos)])>g)]
end<-pos[c((pos[-length(pos)]-pos[-1])< -g,TRUE)]
gc(verbose=FALSE)
maxpos<-rep(0,length(start))
maxscore<-rep(0,length(start))
for(i in 1:length(start)){###################CHECK
temppos<-start[i]:end[i]
tempcount<-count[temppos]
maxscore[i]<-max(tempcount)
maxpos[i]<-temppos[tempcount==maxscore[i]][1]
}
rm(count);gc(verbose=FALSE)
return(data.frame(start=start,end=end,posPeak=maxpos,score=maxscore,length=end-start+1))
}
