# Supplementary material for: ChIP-seq Analysis in R (CSAR): An R package for the statistical detection of protein-bound genomic regions
Source: Plant Methods. 2011 May 9;7:11. doi: 10.1186/1746-4811-7-11 (PMC3114017; doi:10.1186/1746-4811-7-11)
Supplement: Additional file 1 — CSAR R package source. The R package source for CSAR (version 1.4.0) is included as additional file. [file 1746-4811-7-11-S1.GZ › CSAR/R/getPermutatedWinScores.R]

`getPermutatedWinScores` <-
function(file,nn){
nulldis<-vector("list",length=length(nn))
for (i in 1:length(nn)){
nulldis[[i]]<-scan(skip=1,file=paste(file,"-",nn[i],".permutatedWin",sep=""),what=list("character","numeric","numeric","numeric","numeric","numeric"))[[5]]
}
return(as.numeric(unlist(nulldis)))
}
