# Supplementary material for: ChIP-seq Analysis in R (CSAR): An R package for the statistical detection of protein-bound genomic regions
Source: Plant Methods. 2011 May 9;7:11. doi: 10.1186/1746-4811-7-11 (PMC3114017; doi:10.1186/1746-4811-7-11)
Supplement: Additional file 1 — CSAR R package source. The R package source for CSAR (version 1.4.0) is included as additional file. [file 1746-4811-7-11-S1.GZ › CSAR/R/score_chr.R]

`score_chr` <-
function(sa,con,backg=-1,test="Ratio"){
sa.nnucs<-sum(sa)
con.nnucs<-sum(con)
if(test=="Poisson"){
con<-con*as.integer(round(sa.nnucs/con.nnucs))
con[con<backg]<-backg
gc(verbose=FALSE)
con<-as.integer( round(-(ppois(sa,con,lower.tail=FALSE,log.p=TRUE))))}
if(test=="Ratio"){con[con<backg]<-backg;con<-as.integer(round(sa/con))}
rm(sa);gc(verbose=FALSE)
return(con)
}
