# Supplementary material for: ChIP-seq Analysis in R (CSAR): An R package for the statistical detection of protein-bound genomic regions
Source: Plant Methods. 2011 May 9;7:11. doi: 10.1186/1746-4811-7-11 (PMC3114017; doi:10.1186/1746-4811-7-11)
Supplement: Additional file 1 — CSAR R package source. The R package source for CSAR (version 1.4.0) is included as additional file. [file 1746-4811-7-11-S1.GZ › CSAR/R/sigWin.R]

`sigWin` <-
function(experiment,t=1,g=100){
if(length(experiment$digits)==0){experiment$digits<-2}
dig<-10^experiment$digits
t<-as.integer(t*dig);g<-as.integer(round(g));
fin<-c()
for (i in 1:length(experiment$chr)){
x<-as.integer(LoadBinCSAR(experiment$filenames[i]))
if(max(x)>t){
res<-sigWin_chr(count=x,t=t,g=g)
res<-data.frame(chr=experiment$chr[i],res)
fin<-rbind(fin,res)}
message(paste(experiment$chr[i],"done..."))
}
rm(x);gc(verbose=FALSE)
if(length(fin$score)>0){fin$score<-fin$score/dig;return(fin)}else{message("No read-enriched region detected")}
}
