# Supplementary material for: ChIP-seq Analysis in R (CSAR): An R package for the statistical detection of protein-bound genomic regions
Source: Plant Methods. 2011 May 9;7:11. doi: 10.1186/1746-4811-7-11 (PMC3114017; doi:10.1186/1746-4811-7-11)
Supplement: Additional file 1 — CSAR R package source. The R package source for CSAR (version 1.4.0) is included as additional file. [file 1746-4811-7-11-S1.GZ › CSAR/R/score2wig.R]

`score2wig` <-
function(experiment,file,t=2,times=1e6,description="",name=""){
if(!is.character(file)){stop("A name for the wig file is needed")}
dig<-(10^experiment$digits);
if(length(dig)==0){dig<-1}
write(paste("track type=wiggle_0 autoScale=on name=\"",name,"\" description=\"",description,"\"",sep=""),file=file,1,append=FALSE);
for (i in 1:length(experiment$chr)){
write(paste(sep='',"variableStep  chrom=",experiment$chr[i],"  span=",1),file=file,1,append=TRUE,sep="\t");
con<-file(description=experiment$filenames[i],"rb")
type<-readBin(con=con,what="character")
version<-readBin(con=con,what="character") ###Check how to put version here
considerStrand<-readBin(con=con,what="character")
w<-readBin(con=con,what="integer")
uniquelyMapped<-readBin(con=con,what="logical")
uniquePosition<-readBin(con=con,what="logical")
chr<-readBin(con=con,what="character")
chrL<-readBin(con=con,what="integer")
j=1L;times<-as.integer(times)
while(j<=chrL ){
score<-readBin(con=con,n=times,what="integer")
pos<-j+(1:length(score))
whichones<-(score>=as.integer(t*dig))
score<-score[whichones]
pos<-pos[whichones]
j<-j+times;
write.table(data.frame(pos,score/dig),file=file,append=TRUE,sep="\t",col.names=FALSE,row.names=FALSE);
}
close(con)
message(paste(experiment$chr[i],"done..."))
}

}
