# Supplementary material for: ChIP-seq Analysis in R (CSAR): An R package for the statistical detection of protein-bound genomic regions
Source: Plant Methods. 2011 May 9;7:11. doi: 10.1186/1746-4811-7-11 (PMC3114017; doi:10.1186/1746-4811-7-11)
Supplement: Additional file 1 — CSAR R package source. The R package source for CSAR (version 1.4.0) is included as additional file. [file 1746-4811-7-11-S1.GZ › CSAR/R/LoadBinCSAR.R]

LoadBinCSAR<-function(file){
con<-file(description=file,"rb")
type=readBin(con=con,what="character")
version=readBin(con=con,what="character") ###Check how to put version here
considerStrand=readBin(con=con,what="character")
w=readBin(con=con,what="integer")
uniquelyMapped=readBin(con=con,what="logical")
uniquePosition=readBin(con=con,what="logical")
chr=readBin(con=con,what="character")
chrL=readBin(con=con,what="integer")
score=readBin(con=con,n=chrL,what="integer")
close(con)
return(score)
}
