# Supplementary material for: ChIP-seq Analysis in R (CSAR): An R package for the statistical detection of protein-bound genomic regions
Source: Plant Methods. 2011 May 9;7:11. doi: 10.1186/1746-4811-7-11 (PMC3114017; doi:10.1186/1746-4811-7-11)
Supplement: Additional file 1 — CSAR R package source. The R package source for CSAR (version 1.4.0) is included as additional file. [file 1746-4811-7-11-S1.GZ › CSAR/man/sampleSEP3_test.Rd]

\name{sampleSEP3_test}
\alias{sampleSEP3_test}
\alias{TAIR8_genes_test}
\alias{controlSEP3_test}
\docType{data}
\title{Partial dataset of a ChIP-seq experiment}
\description{
  Partial dataset of a Solexa DNA library obtained from a ChIP-seq experiment in Arabidopsis
}

\source{
  Kaufmann et al. (2009) Target Genes of the MADS Transcription Factor SEPALLATA3: Integration of Developmental and Hormonal Pathways in the $Arabidopsis$ Flower. PLoS Biol 7:e1000090
}

\examples{
data(CSAR-dataset)

}
\keyword{datasets}
