# Supplementary material for: ChIP-seq Analysis in R (CSAR): An R package for the statistical detection of protein-bound genomic regions
Source: Plant Methods. 2011 May 9;7:11. doi: 10.1186/1746-4811-7-11 (PMC3114017; doi:10.1186/1746-4811-7-11)
Supplement: Additional file 1 — CSAR R package source. The R package source for CSAR (version 1.4.0) is included as additional file. [file 1746-4811-7-11-S1.GZ › CSAR/src/CSAR.c]

#include "CSAR.h"
void pos2Nhits(int *pos, int *lpos, int *nhits, int *w, int *l){
for(int j=0; j<lpos[0]; j++){
   for(int i=0; i<=(w[0]-1); i++){
nhits[pos[j]+i-1]++;}}
}
